# Supplementary material for: Corrective exercises strongly improve posture but fail to produce consistent clinical or functional benefits in patients with upper crossed syndrome: a systematic review and meta-analysis of randomized controlled trials
Source: BMC Sports Sci Med Rehabil. 2026 May 28;18:302. doi: 10.1186/s13102-026-01707-8 (PMC13326462; doi:10.1186/s13102-026-01707-8)
Supplement: Supplementary file 2 — Supplementary Material 2. Raw data UCS. [file 13102_2026_1707_MOESM2_ESM.xlsx]

## Sheet: Figure 2a. FHA
Study name	Subgroup	Data format	Group-A Mean	Group-A std-Dev	Group-A sample size	Group-B Mean	Group-B std-Dev	Group-B sample size	Effect direction
Abdolahzadeh et al. 2019	Adults	Independent groups (means, SD's)	44.7	1.69	15	49.6	3.07	15	Auto							8
Aghaei et al. 2024	Adolescent	Independent groups (means, SD's)	43.2	20.05	15	48.2	53.64	15	Auto							8
Ahmadi et al. 2022	Adults	Independent groups (means, SD's)	40.07	1.8	14	49.18	1.4	16	Auto							8
Ahmed et al. 2025	Adults	Independent groups (means, SD's)	51.24	1.24	15	51.29	1.24	15	Auto							8
Yaghoubitanjani et al. 2022	Adults	Independent groups (means, SD's)	39.97	2.5	12	45.4	0.8	12	Auto							9
Salamat et al. 2020	Adolescent	Independent groups (means, SD's)	46.58	1.83	12	50.03	2.81	12	Auto							8
Shadi et al. 2024	Adolescent	Independent groups (means, SD's)	44.53	3.5	15	50.86	2.79	15	Auto							6
Firouzjah et al. 2023	Adolescent	Independent groups (means, SD's)	46.32	2.75	15	49.99	2.01	15	Auto							10
Seyedahmadi et al. 2025	Adults	Independent groups (means, SD's)	49.155	1.55	20	49.85	1.56	20	Auto							8
Khosrojerdi et al. 2020	Adults	Independent groups (means, SD's)	49.3	1.38	15	50.45	1.63	15	Auto							8
Maarouf et al. 2020	Adults	Independent groups (means, SD's)	47.16	1.89	12	51.33	2.57	12	Auto							8
Darabi et al. 2022	Adolescent	Independent groups (means, SD's)	49.5	4.7	15	56.9	0.8	15	Auto							8
Karimian et al. 2019	Adults	Independent groups (means, SD's)	39.9	4.83	12	45.29	1.92	11	Auto							12
Sakinepoor et al. 2024	Adolescent	Independent groups (means, SD's)	43.9	2.1	15	48.2	2.1	15	Auto							8
Rezaei et al. 2025	Adults	Independent groups (means, SD's)	45.24	2.01	14	48.64	2.16	15	Auto							8
Study name	Subgroup	Data format	Group-A sample size	Group-B sample size	Independent groups p-value	Tails	Effect direction
Shahrjerdi et al. 2024	Adults	Independent groups (Sample size, p)	23	22	0.002	2	Negative									8
Dehcheshmeh et al. 2022	Adults	Independent groups (Sample size, p)	15	15	0.001	2	Negative									8
Study name	Subgroup	Data format	Group-A Mean change	Group-A Paired p for change	Group-A sample size	Group-A Mean change	Group-A Paired p for change	Group-A sample size	Tails for p-value	Pre post correlation	Effect direction	Standardize by
Daneshjoo et al. 2021	Adolescent	Change, p in each group	11.1	0.001	20	1.75	0.406	20	2	0.05	Negative	Change score SD				8

## Sheet: Figure 2b. FHA
Study name	Subgroup	Data format	Group-A Mean	Group-A std-Dev	Group-A sample size	Group-B Mean	Group-B std-Dev	Group-B sample size	Effect direction
Abdolahzadeh et al. 2019	NASM	Independent groups (means, SD's)	44.7	1.69	15	49.6	3.07	15	Auto
Aghaei et al. 2024	NASM	Independent groups (means, SD's)	43.2	20.05	15	48.2	53.64	15	Auto
Ahmadi et al. 2022	Strengthening	Independent groups (means, SD's)	40.07	1.8	14	49.18	1.4	16	Auto
Ahmed et al. 2025	Strengthening	Independent groups (means, SD's)	51.24	1.24	15	51.29	1.24	15	Auto
Yaghoubitanjani et al. 2022	Strengthening	Independent groups (means, SD's)	39.97	2.5	12	45.4	0.8	12	Auto
Firouzjah et al. 2023	Strengthening	Independent groups (means, SD's)	46.32	2.75	15	49.99	2.01	15	Auto
Seyedahmadi et al. 2025	Strengthening	Independent groups (means, SD's)	49.155	1.55	20	49.85	1.56	20	Auto
Khosrojerdi et al. 2020	Strengthening	Independent groups (means, SD's)	49.3	1.38	15	50.45	1.63	15	Auto
Maarouf et al. 2020	Strengthening	Independent groups (means, SD's)	47.16	1.89	12	51.33	2.57	12	Auto
Darabi et al. 2022	Strengthening	Independent groups (means, SD's)	49.5	4.7	15	56.9	0.8	15	Auto
Karimian et al. 2019	NASM	Independent groups (means, SD's)	39.9	4.83	12	45.29	1.92	11	Auto
Sakinepoor et al. 2024	Strengthening	Independent groups (means, SD's)	43.9	2.1	15	48.2	2.1	15	Auto
Rezaei et al. 2025	Strengthening	Independent groups (means, SD's)	45.24	2.01	14	48.64	2.16	15	Auto
Salamat et al. 2020	Strengthening	Independent groups (means, SD's)	46.58	1.83	12	50.03	2.81	12	Auto
Shadi et al. 2024	Strengthening	Independent groups (means, SD's)	44.53	3.5	15	50.86	2.79	15	Auto
Study name	Subgroup	Data format	Group-A sample size	Group-B sample size	Independent groups p-value	Tails	Effect direction
Dehcheshmeh et al. 2022	Strengthening	Independent groups (Sample size, p)	15	15	0.001	2	Negative
Shahrjerdi et al. 2024	Strengthening	Independent groups (Sample size, p)	23	22	0.002	2	Negative
Study name	Subgroup	Data format	Group-A Mean change	Group-A Paired p for change	Group-A sample size	Group-A Mean change	Group-A Paired p for change	Group-A sample size	Tails for p-value	Pre post correlation	Effect direction	Standardize by
Daneshjoo et al. 2021	Strengthening	Change, p in each group	11.1	0.001	20	1.75	0.406	20	2	0.05	Negative	Change score SD

## Sheet: Figure 3a. FSA
Study name	Subgroup	Data format	Group-A Mean	Group-A std-Dev	Group-A sample size	Group-B Mean	Group-B std-Dev	Group-B sample size	Effect direction
Abdolahzadeh et al. 2019	Adults	Independent groups (means, SD's)	50.5	0.9	15	55.1	1.4	15	Auto
Aghaei et al. 2024	Adolescent	Independent groups (means, SD's)	45.5	60.07	15	54.1	27.71	15	Auto
Ahmadi et al. 2022	Adults	Independent groups (means, SD's)	47.6	1.3	14	54	2.5	16	Auto
Ahmed et al. 2025	Adults	Independent groups (means, SD's)	49.37	2.51	15	51.75	2.51	15	Auto
Yaghoubitajani et al. 2022	Adults	Independent groups (means, SD's)	49.16	3.36	12	50.78	3.65	12	Auto
Firouzjah et al. 2023	Adolescent	Independent groups (means, SD's)	51.97	2.41	15	55.55	1.42	15	Auto
Seyedahmadi et al. 2025	Adults	Independent groups (means, SD's)	55.85	2.05	20	57.55	2.03	20	Auto
Khosrojerdi et al. 2020	Adults	Independent groups (means, SD's)	54.85	1.89	15	56.65	1.98	15	Auto
Maarouf et al. 2002	Adults	Independent groups (means, SD's)	51.83	2.69	12	56	2.73	12	Auto
Darabi et al. 2022	Adolescent	Independent groups (means, SD's)	51.7	6	15	57.8	1.4	15	Auto
Karimian et al. 2019	Adults	Independent groups (means, SD's)	47.85	4.86	12	58.1	3.34	12	Auto
Sakinehpoor et al. 2024	Adolescent	Independent groups (means, SD's)	46.4	2.2	15	53.9	1.5	15	Auto
Rezaei et al. 2025	Adults	Independent groups (means, SD's)	52.21	1.39	14	54.65	1.65	15	Auto
Salamat et al. 2020	Adolescent	Independent groups (means, SD's)	52.5	1.97	12	56.16	2.44	12	Auto
Shadi et al. 2024	Adolescent	Independent groups (means, SD's)	56.13	3.29	15	61.6	3.85	15	Auto
Study name	Subgroup	Data format	Group-A sample size	Group-B sample size	Independent groups p-value	Tails	Effect direction
Dehcheshmeh et al. 2022	Adults	Independent groups (Sample size, p)	15	15	0.001	2	Negative
Shahrjerdi et al. 2024	Adults	Independent groups (Sample size, p)	23	22	0.169	2	Negative
Study name	Subgroup	Data format	Group-A Mean change	Group-A Paired p for change	Group-A sample size	Group-A Mean change	Group-A Paired p for change	Group-A sample size	Tails for p-value	Pre post correlation	Effect direction	Standardize by
Daneshjoo et al. 2021	Adolescent	Change, p in each group	10.1	0.001	20	1	0.21	20	2	0.05	Negative	Change score SD

## Sheet: Figure 3b. FSA
Study name	Subgroup	Data format	Group-A Mean	Group-A std-Dev	Group-A sample size	Group-B Mean	Group-B std-Dev	Group-B sample size	Effect direction
Abdolahzadeh et al. 2019	NASM	Independent groups (means, SD's)	50.5	0.9	15	55.1	1.4	15	Auto
Aghaei et al. 2024	NASM	Independent groups (means, SD's)	45.5	60.07	15	54.1	27.71	15	Auto
Ahmadi et al. 2022	Strengthening	Independent groups (means, SD's)	47.6	1.3	14	54	2.5	16	Auto
Ahmed et al. 2025	Strengthening	Independent groups (means, SD's)	49.37	2.51	15	51.75	2.51	15	Auto
Yaghoubitajani et al. 2022	Strengthening	Independent groups (means, SD's)	49.16	3.36	12	50.78	3.65	12	Auto
Firouzjah et al. 2023	Strengthening	Independent groups (means, SD's)	51.97	2.41	15	55.55	1.42	15	Auto
Seyedahmadi et al. 2025	Strengthening	Independent groups (means, SD's)	55.85	2.05	20	57.55	2.03	20	Auto
Khosrojerdi et al. 2020	Strengthening	Independent groups (means, SD's)	54.85	1.89	15	56.65	1.98	15	Auto
Maarouf et al. 2002	Strengthening	Independent groups (means, SD's)	51.83	2.69	12	56	2.73	12	Auto
Darabi et al. 2022	Strengthening	Independent groups (means, SD's)	51.7	6	15	57.8	1.4	15	Auto
Karimian et al. 2019	NASM	Independent groups (means, SD's)	47.85	4.86	12	58.1	3.34	12	Auto
Sakinehpoor et al. 2024	Strengthening	Independent groups (means, SD's)	46.4	2.2	15	53.9	1.5	15	Auto
Rezaei et al. 2025	Strengthening	Independent groups (means, SD's)	52.21	1.39	14	54.65	1.65	15	Auto
Salamat et al. 2020	Strengthening	Independent groups (means, SD's)	52.5	1.97	12	56.16	2.44	12	Auto
Shadi et al. 2024	Strengthening	Independent groups (means, SD's)	56.13	3.29	15	61.6	3.85	15	Auto
Study name	Subgroup	Data format	Group-A sample size	Group-B sample size	Independent groups p-value	Tails	Effect direction
Dehcheshmeh et al. 2022	Strengthening	Independent groups (Sample size, p)	15	15	0.001	2	Negative
Shahrjerdi et al. 2024	Strengthening	Independent groups (Sample size, p)	23	22	0.169	2	Negative
Study name	Subgroup	Data format	Group-A Mean change	Group-A Paired p for change	Group-A sample size	Group-A Mean change	Group-A Paired p for change	Group-A sample size	Tails for p-value	Pre post correlation	Effect direction	Standardize by
Daneshjoo et al. 2021	Strengthening	Change, p in each group	10.1	0.001	20	1	0.21	20	2	0.05	Negative	Change score SD

## Sheet: Figure 4a. HKA
Study name	Subgroup	Data format	Group-A Mean	Group-A std-Dev	Group-A sample size	Group-B Mean	Group-B std-Dev	Group-B sample size	Effect direction
Abdolahzadeh et al. 2019	Adults	Independent groups (means, SD's)	42.36	1.45	15	47.1	2.04	15	Auto
Aghaei et al. 2024	Adolescent	Independent groups (means, SD's)	42.36	40.04	15	46.6	39.16	15	Auto
Ahmadi et al. 2022	Adults	Independent groups (means, SD's)	39.8	1.9	14	48.8	1.7	16	Auto
Mokhtaran et al. 2025	Adolescent	Independent groups (means, SD's)	19.83	1.27	12	35.67	1.77	14	Auto
Yaghoubitajani et al. 2022	Adults	Independent groups (means, SD's)	49.16	3.36	12	50.78	3.65	12	Auto
Rezaei et al. 2025	Adults	Independent groups (means, SD's)	44.26	7.19	14	46.76	4.51	15	Auto
Khosrojerdi et al. 2020	Adults	Independent groups (means, SD's)	43.8	1.05	15	46.1	1.86	15	Auto
Darabi et al. 2022	Adolescent	Independent groups (means, SD's)	39.9	1.9	15	47.7	2.1	15	Auto
Karimian et al. 2019	Adults	Independent groups (means, SD's)	41.15	2.23	12	44.2	2.71	12	Auto
Sakinehpoor et al. 2024	Adolescent	Independent groups (means, SD's)	36.8	1.2	15	46.6	2.6	15	Auto
Seyedahmadi et al. 2025	Adults	Independent groups (means, SD's)	44.85	1.38	20	47	1.91	20	Auto
Salamat et al. 2020	Adolescent	Independent groups (means, SD's)	43.2	2.96	12	47.89	2.95	12	Auto
Shadi et al. 2024	Adolescent	Independent groups (means, SD's)	45.66	3.47	15	52.06	3.57	15	Auto
Maarouf et al. 2020	Adults	Independent groups (means, SD's)	52.91	2.19	12	56.33	2.7	12	Auto
Firouzjah et al. 2023	Adolescent	Independent groups (means, SD's)	43.86	1.63	15	45.87	2.28	15	Auto
Study name	Subgroup	Data format	Group-A sample size	Group-B sample size	Independent groups p-value	Tails	Effect direction
Shahrjerdi et al. 2024	Adults	Independent groups (Sample size, p)	23	22	0.925	2	Negative
Dehcheshmeh et al. 2022	Adults	Independent groups (Sample size, p)	15	15	0.001	2	Negative
Study name	Subgroup	Data format	Group-A Mean change	Group-A Paired p for change	Group-A sample size	Group-A Mean change	Group-A Paired p for change	Group-A sample size	Tails for p-value	Pre post correlation	Effect direction	Standardize by
Daneshjoo et al. 2021	Adolescent	Change, p in each group	9.6	0.001	20	0.1	0.85	20	2	0.05	Negative	Change score SD

## Sheet: Figure 4b. HKA
Study name	Subgroup	Data format	Group-A Mean	Group-A std-Dev	Group-A sample size	Group-B Mean	Group-B std-Dev	Group-B sample size	Effect direction
Abdolahzadeh et al. 2019	NASM	Independent groups (means, SD's)	42.36	1.45	15	47.1	2.04	15	Auto
Aghaei et al. 2024	NASM	Independent groups (means, SD's)	42.36	40.04	15	46.6	39.16	15	Auto
Ahmadi et al. 2022	Strengthening	Independent groups (means, SD's)	39.8	1.9	14	48.8	1.7	16	Auto
Mokhtaran et al. 2025	NASM	Independent groups (means, SD's)	19.83	1.27	12	35.67	1.77	14	Auto
Yaghoubitajani et al. 2022	Strengthening	Independent groups (means, SD's)	49.16	3.36	12	50.78	3.65	12	Auto
Rezaei et al. 2025	Strengthening	Independent groups (means, SD's)	44.26	7.19	14	46.76	4.51	15	Auto
Khosrojerdi et al. 2020	Strengthening	Independent groups (means, SD's)	43.8	1.05	15	46.1	1.86	15	Auto
Darabi et al. 2022	Strengthening	Independent groups (means, SD's)	39.9	1.9	15	47.7	2.1	15	Auto
Karimian et al. 2019	NASM	Independent groups (means, SD's)	41.15	2.23	12	44.2	2.71	12	Auto
Sakinehpoor et al. 2024	Strengthening	Independent groups (means, SD's)	36.8	1.2	15	46.6	2.6	15	Auto
Seyedahmadi et al. 2025	Strengthening	Independent groups (means, SD's)	44.85	1.38	20	47	1.91	20	Auto
Salamat et al. 2020	Strengthening	Independent groups (means, SD's)	43.2	2.96	12	47.89	2.95	12	Auto
Shadi et al. 2024	Strengthening	Independent groups (means, SD's)	45.66	3.47	15	52.06	3.57	15	Auto
Maarouf et al. 2020	Strengthening	Independent groups (means, SD's)	52.91	2.19	12	56.33	2.7	12	Auto
Firouzjah et al. 2023	Strengthening	Independent groups (means, SD's)	43.86	1.63	15	45.87	2.28	15	Auto
Study name	Subgroup	Data format	Group-A sample size	Group-B sample size	Independent groups p-value	Tails	Effect direction
Shahrjerdi et al. 2024	Strengthening	Independent groups (Sample size, p)	23	22	0.925	2	Negative
Dehcheshmeh et al. 2022	Strengthening	Independent groups (Sample size, p)	15	15	0.001	2	Negative
Study name	Subgroup	Data format	Group-A Mean change	Group-A Paired p for change	Group-A sample size	Group-A Mean change	Group-A Paired p for change	Group-A sample size	Tails for p-value	Pre post correlation	Effect direction	Standardize by
Daneshjoo et al. 2021	Strengthening	Change, p in each group	9.6	0.001	20	0.1	0.85	20	2	0.05	Negative	Change score SD

## Sheet: Figure 6. Static balance
Study name	Data format	Group-A Mean	Group-A std-Dev	Group-A sample size	Group-B Mean	Group-B std-Dev	Group-B sample size	Effect direction
Ahmadi et al. 2020	Independent groups (means, SD's)	0.25	0.09	14	0.32	0.12	16	Auto
Manzari et al. 2021 (2)	Independent groups (means, SD's)	13.03	6.68	15	17.99	8.07	15	Auto

## Sheet: Figure 7. Dynamic Balance
Study name	Data format	Group-A Mean	Group-A std-Dev	Group-A sample size	Group-B Mean	Group-B std-Dev	Group-B sample size	Effect direction
Aghaei et al. 2024	Independent groups (means, SD's)	57.7	34.9	15	56.8	58.62	15	Auto
Ahmadi et al. 2020	Independent groups (means, SD's)	0.65	0.13	14	0.8	0.3	16	Auto

## Sheet: Figure 8. Muscle activity
Study name	Subgroup	Data format	Group-A Mean	Group-A std-Dev	Group-A sample size	Group-B Mean	Group-B std-Dev	Group-B sample size	Effect direction
Arshadi et al. 2019	Lower trapezius	Independent groups (means, SD's)	52.34	21.74	12	44.83	18.02	13	Auto
Arshadi et al. 2019	Middle trapezius	Independent groups (means, SD's)	30.39	16.8	12	31.37	17.04	13	Auto
Arshadi et al. 2019	Serrates anterior	Independent groups (means, SD's)	46.3	14.91	12	32.89	14.44	13	Auto
Arshadi et al. 2019	Sternicleidomastoid	Independent groups (means, SD's)	8.07	6.21	12	17.23	9.42	13	Auto
Arshadi et al. 2019	Upper trapezius	Independent groups (means, SD's)	24.78	14.41	12	56.9	19.98	13	Auto
Yaghoubitanjani et al. 2022	Lower trapezius	Independent groups (means, SD's)	0.44	0.31	12	0.45	0.25	12	Auto
Yaghoubitanjani et al. 2022	Middle trapezius	Independent groups (means, SD's)	0.25	0.21	12	0.35	0.31	12	Auto
Yaghoubitanjani et al. 2022	Serrates anterior	Independent groups (means, SD's)	0.63	0.22	12	0.65	0.18	12	Auto
Yaghoubitanjani et al. 2022	Sternicleidomastoid	Independent groups (means, SD's)	0.46	0.31	12	0.49	0.32	12	Auto
Yaghoubitanjani et al. 2022	Upper trapezius	Independent groups (means, SD's)	0.33	0.19	12	0.44	0.19	12	Auto
Khazaei et al. 2022	Middle trapezius	Independent groups (means, SD's)	44.26	2.71	15	39.13	2.44	15	Auto
Khazaei et al. 2022	Serrates anterior	Independent groups (means, SD's)	41	3.5	15	34.26	3.57	15	Auto

## Sheet: Figure 9. Function
Study name	Subgroup	Data format	Group-A Mean	Group-A std-Dev	Group-A sample size	Group-B Mean	Group-B std-Dev	Group-B sample size	Effect direction
Dehcheshmeh et al. 2024	Function	Independent groups (means, SD's)	66.23	2.13	15	55.6	1.91	15	Auto
Hesar et al. 2023	Function	Independent groups (means, SD's)	67.7	12.13	15	57.2	11.5	15	Auto
Ahmadi et al. 2019	Neck flexion ROM	Independent groups (means, SD's)	44.85	2.44	14	38.93	3.58	16	Auto
Mansouri et al. 2023	Neck flexion ROM	Independent groups (means, SD's)	-0.145	0.179	15	0.43	0.042	15	Auto

[truncated: 1 more sheets: Figure 10. Pain]
